# Supplementary material for: Selection and Validation of Reference Genes for Gene Expression Studies in an Equine Adipose-Derived Mesenchymal Stem Cell Differentiation Model by Proteome Analysis and Reverse-Transcriptase Quantitative Real-Time PCR
Source: Genes (Basel). 2023 Mar 8;14(3):673. doi: 10.3390/genes14030673 (PMC10048155; doi:10.3390/genes14030673)
Supplement: Supplementary file 1 [file genes-14-00673-s001.zip › genes-2252351-supplementary/SF2.xlsx]

## Sheet: Raw Cq Data
Mean Ct values for Biological Replicates
	Reference 1: PP6	Reference 2: EPHA2	Reference 3: CCDC	Reference 4: Bactin	GOI 1: FABP5	GOI 2: RUNX2
SM-1	22.36	22.28	23.72	13.9	25.28	21.53
SM-2	23.76	24.31	25.9	15.23	26.05	22.09
SM-3	22.84	23.22	24.65	14.86	26.32	21.74
AD-1	21.78	22.2	23.02	15.28	22.18	19.21
AD-2	22.07	22.48	23.53	15	22.39	19.65
AD-3	22.25	22.62	23.78	14.87	22.52	19.98
OM-1	22.49	22.89	23.75	14.78	22.77	21.23
OM-2	22.19	22.74	23.57	14.77	23.03	21.1
OM-3	22.31	22.64	23.66	14.61	22.74	21.06
GOI = Gene of Interest
* -1, -2, -3 indicate each of three biological replicates run; three technical replicates were run for each biological replicate and the Ct values for the technical replicates were averaged and presented in the table above.

## Sheet: Vande.Multiple Reference Genes
Mean Ct values of Three Technical Replicates Each for Each Biological Replicate Shown Below
	Reference 1: PP6	PP6 delta Ct	PP6 RQ	Std Cp	PP6-E	Reference 2: EPHA2	EPHA2 delta Ct	EPHA2 RQ	Std Cp	EPHA2-E	Reference 3: CCDC	CCDC delta Ct	CCDC RQ	Std Cp	CCDC-E	Reference 4: Bactin	Bactin delta Ct	Bactin RQ	Std Cp	Bactin-E	GeoMean RQ REFs (CCDC, Bactin, PP6)	GeoMean RQ REFs (CCDC, EPHA2, PP6)	GOI 1: FABP5	FABP5 delta Ct	FABP5 RQ	FABP5 Relative Gene Expression - based on EPHA2+	FABP5 Relative Gene Expression - based on Bactin+	Std Cp	FABP5-E	GOI 2: RUNX2		RUNX2 delta Ct	RUNX2 RQ	RUNX2 Relative Gene Expression based on Bactin+	RUNX2 Relative Gene Expression based on EPHA2+	Std Cp	RUNX2-E
SM-1	22.36	0.626667	1.48676	0.06	1.883	22.28	0.99	2.00201	0.05	2.0161	23.72	1.03667	2.15706	0.06	2.0992	13.9	0.763333	1.75797	0.01	2.094	1.7798	1.85862	25.28	0.603333	1.53739	0.82717	0.8638	0.02	2.0398	21.53		0.256667	1.17941	0.662663	0.634562	0.01	1.902
SM-2	23.76	-0.773333	0.612984	0.04		24.31	-1.04	0.482289	0.05		25.9	-1.14333	0.428337	0.14		15.23	-0.566667	0.657829	0.03		0.556907	0.502166	26.05	-0.166667	0.887978	1.7683	1.59448	0.05		22.09		-0.303333	0.822822	1.47749	1.63855	0.07
SM-3	22.84	0.146667	1.09726	0.05		23.22	0.05	1.03568	0.19		24.65	0.106667	1.08231	0.03		14.86	-0.196667	0.864718	0.04		1.0089	1.07143	26.32	-0.436667	0.73251	0.683676	0.726051	0.16		21.74		0.0466667	1.03046	1.02137	0.96176	0.05
AD-1	21.78	1.20667	2.14611	0.04		22.2	1.07	2.11752	0.05		23.02	1.73667	3.62493	0.07		15.28	-0.616667	0.633964	0.37		1.70218	2.54445	22.18	3.70333	14.0122	5.50697	8.2319	0.05		19.21		2.57667	5.24122	3.07912	2.05987	0.05
AD-2	22.07	0.916667	1.78627	0.05		22.48	0.79	1.74006	0.07		23.53	1.22667	2.48343	0.09		15	-0.336667	0.779719	0		1.51233	1.97631	22.39	3.49333	12.064	6.10433	7.97714	0.09		19.65		2.13667	3.94984	2.61177	1.9986	0.04
AD-3	22.25	0.736667	1.59394			22.62	0.65	1.57737	0.03		23.78	0.976667	2.06319	0.06		14.87	-0.206667	0.858351	0.02		1.41327	1.73107	22.52	3.36333	10.9963	6.3523	7.78073	0.03		19.98		1.80667	3.19478	2.26055	1.84555	0.02
Control average Ct	22.9867					23.27					24.7567					14.6633							25.8833							21.7867
SM-1	22.36	0.626667	1.48676	0.06		22.28	0.99	2.00201	0.05		23.72	1.03667	2.15706	0.06		13.9	0.763333	1.75797	0.01		1.7798	1.85862	25.28	0.603333	1.53739	0.82717	0.8638	0.02		21.53		0.256667	1.17941	0.662663	0.634562	0.01
SM-2	23.76	-0.773333	0.612984	0.04		24.31	-1.04	0.482289	0.05		25.9	-1.14333	0.428337	0.14		15.23	-0.566667	0.657829	0.03		0.556907	0.502166	26.05	-0.166667	0.887978	1.7683	1.59448	0.05		22.09		-0.303333	0.822822	1.47749	1.63855	0.07
SM-3	22.84	0.146667	1.09726	0.05		23.22	0.05	1.03568	0.19		24.65	0.106667	1.08231	0.03		14.86	-0.196667	0.864718	0.04		1.0089	1.07143	26.32	-0.436667	0.73251	0.683676	0.726051	0.16		21.74		0.0466667	1.03046	1.02137	0.96176	0.05
OM-1	22.49	0.496667	1.36933	0.03		22.89	0.38	1.30531	0.02		23.75	1.00667	2.1096	0.06		14.78	-0.116667	0.917387	0		1.38385	1.55647	22.77	3.11333	9.2013	5.91164	6.64908	0.15		21.23		0.556667	1.4303	1.03357	0.918937	0.03
OM-2	22.19	0.796667	1.65563	0.02		22.74	0.53	1.45008	0.03		23.57	1.18667	2.41085	0.04		14.77	-0.106667	0.924193	0.03		1.54513	1.79546	23.03	2.85333	7.64463	4.25776	4.94756	0.03		21.1		0.686667	1.55498	1.00637	0.866062	0.03
OM-3	22.31	0.676667	1.53455	0.03		22.64	0.63	1.5554	0.05		23.66	1.09667	2.2552	0.02		14.61	0.0533333	1.0402	0.03		1.5326	1.75255	22.74	3.14333	9.4002	5.36373	6.1335	0.03		21.06		0.726667	1.59549	1.04103	0.91038	0.09
Control average Ct	22.9867					23.27					24.7567					14.6633							25.8833							21.7867
																						T-tests:	Relative Expression Graphs using EPHA+			SM VS ADM P value		Relative Expression Graphs using Bactin+			SM VS ADM P value			Relative Expression Graphs using EPHA2+
																							FABP5		Mean			FABP5		Mean				RUNX2	Mean	SM VS ADM Pvalue
																							SM	0.82717	1.09305	0.00031762		SM	0.8638	1.06144	2.05993e-05			0.634562	1.07829	0.0423038
																							SM	1.7683				SM	1.59448					1.63855
																							SM	0.683676				SM	0.726051					0.96176
																							ADM	5.50697	5.98787			ADM	8.2319	7.99659				2.05987	1.968
																							ADM	6.10433				ADM	7.97714					1.9986
																							ADM	6.3523		SM VS OSM P value		ADM	7.78073		SM VS OSM P value			1.84555		SM VS OSM Pvalue
																							OSM	5.91164	5.17771	0.00233647		OSM	6.64908	5.91005	0.00105663			0.918937	0.89846	0.576394
																							OSM	4.25776				OSM	4.94756					0.866062
																							OSM	5.36373				OSM	6.1335					0.91038

## Sheet: Pffal FABP5 AD OM Normal by PP6
	Mean Ct values of Technical Replicates
Internal Control Gene							Target Gene
		Reference 1: PP6	Std Cp	PP6-E			GOI 1: FABP5	Std Cp	FABP5-E
Untreated	SM	22.36	0.06	1.883			25.28	0.02	2.0398
	SM	23.76	0.04				26.05	0.05
	SM	22.84	0.05				26.32	0.16
Treated	AD	21.78	0.04				22.18	0.05
	AD	22.07	0.05				22.39	0.09
	AD	22.25					22.52	0.03
Target Gene			Biological Mean Ct	Reference Gene			Biological Mean Ct
SM1	25.28	Untreated (SM) Average	25.8833	SM1	22.36	Untreated (SM) Average	22.9867
SM2	26.05			SM2	23.76
SM3	26.32			SM3	22.84
AD1	22.18	Treated (AD) Average	22.3633	AD1	21.78	Treated (AD) Average	22.0333
AD2	22.39			AD2	22.07
AD3	22.52			AD3	22.25
Target (untreated - treated)	Reference (untreated- treated)	Etarget^deltaCPtarget(untreated - treated)	Eref^deltaCPref(untreated - treated)	Ratio Target/Reference
3.52	0.953333	12.2956	1.8282	6.7255

## Sheet: Target Genes Normal by PP6 RQ
	PP6 RQ		Fabp5	Runx2				Ratio RQ Fabp5/PP6	Mean Fold difference Fabp5 - Ad vs SM vs Om	Ratio RQ Runx2/PP6	MeanFold difference Runx2 - Ad vs Sm vs Om
SM	1.48676		1.53739	1.17941				1.03406	1.05008	0.793276	1.0249
SM	0.612984		0.887978	0.822822				1.44862		1.34232
SM	1.09726		0.73251	1.03046				0.667578		0.939114
AD	2.14611		14.0122	5.24122				6.5291	6.72722	2.44219	2.21925
AD	1.78627		12.064	3.94984				6.75377		2.21123
AD	1.59394		10.9963	3.19478				6.89879		2.00432
OM	1.36933		9.2013	1.4303				6.71955	5.82086	1.04452	1.00781
OM	1.65563		7.64463	1.55498				4.61735		0.939205
OM	1.53455		9.4002	1.59549				6.12569		1.03971
				Relative Expression Graphs					SM VS ADM P value			Relative Expression Graphs			SM VS ADM P value
				FABP5				Mean				RunX2		Mean
				SM			1.03406	1.05008	2.22492e-05			SM	0.793276	1.0249	0.00449923
				SM			1.44862					SM	1.34232
				SM			0.667578					SM	0.939114
				ADM			6.5291	6.72722				ADM	2.44219	2.21925
				ADM			6.75377					ADM	2.21123
				ADM			6.89879		SM VS OSM P value			ADM	2.00432		SM VS OSM P value
				OSM			6.71955	5.82086	0.00200053			OSM	1.04452	1.00781	0.923744
				OSM			4.61735					OSM	0.939205
				OSM			6.12569					OSM	1.03971

## Sheet: Target Genes Normal by EPHA2 RQ
	EPHA2 RQ		Fabp5	Runx2				Ratio RQ Fabp5/EPHA2	Mean Fold difference Fabp5 - Ad vs SM vs Om	Ratio RQ Runx2/EPHA2	MeanFold difference Runx2 - Ad vs Sm vs Om
SM	2.00201		1.53739	1.17941				0.767923	1.10546	0.589111	1.09671
SM	0.482289		0.887978	0.822822				1.84117		1.70608
SM	1.03568		0.73251	1.03046				0.707274		0.994957
AD	2.11752		14.0122	5.24122				6.61726	6.84055	2.47517	2.25683
AD	1.74006		12.064	3.94984				6.93311		2.26994
AD	1.57737		10.9963	3.19478				6.97129		2.02538
OM	1.30531		9.2013	1.4303				7.04912	6.12153	1.09575	1.06462
OM	1.45008		7.64463	1.55498				5.27188		1.07234
OM	1.5554		9.4002	1.59549				6.04358		1.02577
		Relative Expression Graphs					SM VS ADM P value			Relative Expression Graphs			SM VS ADM P value
		FABP5		Mean						RunX2		Mean
		SM	0.767923	1.10546			0.000118256			SM	0.589111	1.09671	0.0298849
		SM	1.84117							SM	1.70608
		SM	0.707274							SM	0.994957
		ADM	6.61726	6.84055						ADM	2.47517	2.25683
		ADM	6.93311							ADM	2.26994
		ADM	6.97129				SM VS OSM P value			ADM	2.02538		SM VS OSM P value
		OSM	7.04912	6.12153			0.0013705			OSM	1.09575	1.06462	0.926556
		OSM	5.27188							OSM	1.07234
		OSM	6.04358							OSM	1.02577

## Sheet: Target Genes Normal by CCDC RQ
	CCDC RQ		Fabp5	Runx2				Ratio RQ Fabp5/CCDC	Mean Fold difference Fabp5 - Ad vs SM vs Om	Ratio RQ Runx2/CCDC	MeanFold difference Runx2 - Ad vs Sm vs Om
SM	2.15706		1.53739	1.17941				0.712725	1.1542	0.546766	1.13994
SM	0.428337		0.887978	0.822822				2.07308		1.92097
SM	1.08231		0.73251	1.03046				0.676801		0.952089
AD	3.62493		14.0122	5.24122				3.8655	4.68435	1.44588	1.52827
AD	2.48343		12.064	3.94984				4.8578		1.59048
AD	2.06319		10.9963	3.19478				5.32975		1.54846
OM	2.1096		9.2013	1.4303				4.36163	3.90026	0.677995	0.676818
OM	2.41085		7.64463	1.55498				3.17093		0.644992
OM	2.2552		9.4002	1.59549				4.16823		0.707469
	Relative Expression Graphs			SM VS ADM P value					Relative Expression Graphs			SM VS ADM P value
	FABP5		Mean						RunX2		Mean
	SM	0.712725	1.1542	0.00499214					SM	0.546766	1.13994	0.397114
	SM	2.07308							SM	1.92097
	SM	0.676801							SM	0.952089
	ADM	3.8655	4.68435						ADM	1.44588	1.52827
	ADM	4.8578							ADM	1.59048
	ADM	5.32975		SM VS OSM P value					ADM	1.54846		SM VS OSM P value
	OSM	4.36163	3.90026	0.0095914					OSM	0.677995	0.676818	0.319803
	OSM	3.17093							OSM	0.644992
	OSM	4.16823							OSM	0.707469

## Sheet: Target Genes Normal Bactin RQ
	Bactin RQ		Fabp5	Runx2				Ratio RQ Fabp5/Bactin	Mean Fold difference Fabp5 - Ad vs SM vs Om	Ratio RQ Runx2/Bactin	MeanFold difference Runx2 - Ad vs Sm vs Om
SM	1.75797		1.53739	1.17941				0.874525	1.02383	0.670891	1.03779
SM	0.657829		0.887978	0.822822				1.34986		1.25081
SM	0.864718		0.73251	1.03046				0.847108		1.19167
AD	0.633964		14.0122	5.24122				22.1025	16.7953	8.26738	5.68503
AD	0.779719		12.064	3.94984				15.4723		5.06573
AD	0.858351		10.9963	3.19478				12.811		3.72199
OM	0.917387		9.2013	1.4303				10.0299	9.11282	1.5591	1.59182
OM	0.924193		7.64463	1.55498				8.27169		1.68253
OM	1.0402		9.4002	1.59549				9.03687		1.53382
	Relative Expression Graphs			SM VS ADM P value				Relative Expression Graphs			SM VS ADM P value
	FABP5		Mean					Runx2		Mean
	SM	0.874525	1.02383	0.00468484				SM	0.670891	1.03779	0.0268961
	SM	1.34986						SM	1.25081
	SM	0.847108						SM	1.19167
	ADM	22.1025	16.7953					ADM	8.26738	5.68503
	ADM	15.4723						ADM	5.06573
	ADM	12.811		SM VS OSM P value				ADM	3.72199		SM VS OSM P value
	OSM	10.0299	9.11282	0.000111127				OSM	1.5591	1.59182	0.0433428
	OSM	8.27169						OSM	1.68253
	OSM	9.03687						OSM	1.53382

## Sheet: Fabp5 Fold Change
Conditions	RunX2	RunX2		CCDC	CCDC	T-test		PP6	PP6	T-test		EPHA2	EPHA2	T-test		Bactin	Bactin	T-test		C-P-E	C-P-E	T-test		C-P-B	C-P-B	T-test
SM	1.30353	1.03119		0.712725	1.1542			1.03406	1.05008			0.767923	1.10546			0.874525	1.02383			0.82717	1.09305			0.8638	1.06144
SM	1.07919			2.07308				1.44862				1.84117				1.34986				1.7683				1.59448
SM	0.710859			0.676801		SM vs AD		0.667578		SM vs AD		0.707274		SM vs AD		0.847108		SM vs AD		0.683676		SM vs AD		0.726051		SM vs AD
AD	2.67346	3.05658		3.8655	4.68435	0.00499214		6.5291	6.72722	2.22492e-05		6.61726	6.84055	0.000118256		22.1025	16.7953	0.00468484		5.50697	5.98787	0.00031762		8.2319	7.99659	2.05993e-05
AD	3.05431			4.8578				6.75377				6.93311				15.4723				6.10433				7.97714
AD	3.44196			5.32975		SM vs OM		6.89879		SM vs OM		6.97129		SM vs OM		12.811		SM vs OM		6.3523		SM vs OM		7.78073		SM vs OM
OM	6.43313	5.74703		4.36163	3.90026	0.0095914		6.71955	5.82086	0.00200053		7.04912	6.12153	0.0013705		10.0299	9.11282	0.000111127		5.91164	5.17771	0.00233647		6.64908	5.91005	0.00105663
OM	4.91623			3.17093				4.61735				5.27188				8.27169				4.25776				4.94756
OM	5.89175			4.16823				6.12569				6.04358				9.03687				5.36373				6.1335
			SM	ADM	OM
		PPP6R1	1.05008	6.72722	5.82086
		CCDC97	1.1542	4.68435	3.90026
		ACTB	1.02383	16.7953	9.11282
		EPHA2	1.10546	6.84055	6.12153
		CCDC97- PPP6R1 - ACTB	1.06144	7.99659	5.91005
		CCDC97- PPP6R1 - EPHA2	1.09305	5.98787	5.17771

## Sheet: RunX2 Fold Change
Conditions	Fabp5	Fabp5		CCDC	CCDC	T-test		PP6	PP6	T-test		EPHA2	EPHA2	T-test		Bactin	Bactin	T-test		C-P-E	C-P-E	T-test		CPB	CPB	T-test
SM	0.767149	1.03351		0.546766	1.13994			0.793276	1.0249			0.589111	1.09671			0.670891	1.03779			0.634562	1.07829			0.662663	1.05384
SM	0.926625			1.92097				1.34232				1.70608				1.25081				1.63855				1.47749
SM	1.40675			0.952089		SM vs AD		0.939114		SM vs AD		0.994957		SM vs AD		1.19167		SM vs AD		0.96176		SM vs AD		1.02137		SM vs AD
AD	0.374047	0.330662		1.44588	1.52827	0.397114		2.44219	2.21925	0.00449923		2.47517	2.25683	0.0298849		8.26738	5.68503	0.0268961		2.05987	1.968	0.0423038		3.07912	2.65048	0.00880743
AD	0.327406			1.59048				2.21123				2.26994				5.06573				1.9986				2.61177
AD	0.290532			1.54846		SM vs OM		2.00432		SM vs OM		2.02538		SM vs OM		3.72199		SM vs OM		1.84555		SM vs OM		2.26055		SM vs OM
OM	0.155445	0.176194		0.677995	0.676818	0.319803		1.04452	1.00781	0.923744		1.09575	1.06462	0.926556		1.5591	1.59182	0.0433428		0.918937	0.89846	0.576394		1.03357	1.02699	0.914909
OM	0.203408			0.644992				0.939205				1.07234				1.68253				0.866062				1.00637
OM	0.169729			0.707469				1.03971				1.02577				1.53382				0.91038				1.04103
			SM	ADM	OM
		PPP6R1	1.0249	2.21925	1.00781
		CCDC97	1.13994	1.52827	0.676818
		ACTB	1.03779	5.68503	1.59182
		EPHA2	1.09671	2.25683	1.06462
		CCDC97- PPP6R1 - ACTB	1.05384	2.65048	1.02699
		CCDC97- PPP6R1 - EPHA2	1.07829	1.968	0.89846
