# Supplementary material for: Selection and Validation of Reference Genes for Gene Expression Studies in an Equine Adipose-Derived Mesenchymal Stem Cell Differentiation Model by Proteome Analysis and Reverse-Transcriptase Quantitative Real-Time PCR
Source: Genes (Basel). 2023 Mar 8;14(3):673. doi: 10.3390/genes14030673 (PMC10048155; doi:10.3390/genes14030673)
Supplement: Supplementary file 1 [file genes-14-00673-s001.zip › genes-2252351-supplementary/SF3.xlsx]

## Sheet: Proteome Data
Relative Protein Abundances for ALP, FABP5, RUNX2, PPP6, CCDC97, EPHA2, EHD3 and ACTB
Checked	Protein FDR Confidence: Combined	Master	Accession	Description	Abundances (Grouped): 126/SM1	Abundances (Grouped): 127N/SM2	Abundances (Grouped): 127C/SM3	Mean	Control Average	Abundances (Grouped): 128N/OM1	Abundances (Grouped): 128C/OM2	Abundances (Grouped): 129N/OM3	Average	Fold Change	t.test	Abundances (Grouped): 129C/AD1	Abundances (Grouped): 130N/AD2	Abundances (Grouped): 130C/AD3	Average	Fold Change	Ttest	Abundances (Grouped): 131/SM1-AD3 Pool	Found in Sample: [S171] F18: 126, Sample, Ctrl-SM	Found in Sample: [S172] F18: 127N, Sample, Ctrl-SM	Found in Sample: [S173] F18: 127C, Sample, Ctrl-SM	Found in Sample: [S174] F18: 128N, Sample, Grp-OM	Found in Sample: [S175] F18: 128C, Sample, Grp-OM	Found in Sample: [S176] F18: 129N, Sample, Grp-OM	Found in Sample: [S177] F18: 129C, Sample, Grp-AD	Found in Sample: [S178] F18: 130N, Sample, Grp-AD	Found in Sample: [S179] F18: 130C, Sample, Grp-AD	Found in Sample: [S180] F18: 131, Sample, Pool	Modifications
FALSE	High	Master Protein	F7AEK5	Alkaline phosphatase, liver/bone/kidney OS=Equus caballus OX=9796 GN=ALPL PE=3 SV=1	1815.39	490.007	0	768.466		6916.03	6745.84	5521.52	6394.46	8.32107	0.00128538	2135.42	2706.61	2083.34	2308.46	3.00398	0.0560878	3029.33	High	High	Not Found	High	High	High	High	High	High	High	TMT6plex [K22; K50]
FALSE	High	Master Protein	F6RGN2	Uncharacterized protein OS=Equus caballus OX=9796 GN=FABP5 PE=3 SV=1	15857.3	3673.01	7642.6	9057.65		24968.4	11655.6	15417.4	17347.1	1.91519	0.195891	44865.2	41953.3	56841.1	47886.5	5.28686	0.00258755	22057.8	High	High	High	High	High	High	High	High	High	High	Carbamidomethyl [C43; C67; C87; C120; C127]; TMT6plex [K34; K40; K50; K55; K61; K72; K82; K103; K110]
FALSE	High	Master Protein	F6TIE9	Runt-related transcription factor OS=Equus caballus OX=9796 GN=RUNX2 PE=4 SV=1	6293.27	6569.17	6540.74	6467.72		13535.3	11016.9	12386.3	12312.8	1.90373	0.00134161	12085	11975.9	13019.8	12360.2	1.91107	6.70963e-05	11856	High	High	High	High	High	High	High	High	High	High	TMT6plex [K104]
FALSE	High	Master Protein	F6PTV7	CD44 antigen OS=Equus caballus OX=9796 GN=CD44 PE=4 SV=1	79886	152882	158831	130533		116246	73682.4	113752	101227	0.77549	0.367711	92410.6	116216	80772.3	96466.2	0.739018	0.282268	119842	High	High	High	High	High	High	High	High	High	High	Carbamidomethyl [C53; C77]; Phospho [S666]; TMT6plex [K54; K677; K701]; Oxidation [M671; M687]
FALSE	Low	Master Protein	F6V860	Protein phosphatase 6 regulatory subunit 1 OS=Equus caballus OX=9796 GN=PPP6R1 PE=4 SV=1	325.304	396.449	576.433			446.353	521.36	413.869				453.884	373.442	441.518
FALSE	High	Master Protein	F6R625	Coiled-coil domain containing 97 OS=Equus caballus OX=9796 GN=CCDC97 PE=4 SV=1	599.493	978.649	841.677			693.392	533.844	714.17				923.613	655.149	868.794
FALSE	High	Master Protein	F6QAL5	EPH receptor A2 OS=Equus caballus OX=9796 GN=EPHA2 PE=3 SV=1	5088.92	331.233	2259.32			2034.36	5104.97	4000.98				4228.53	3124.04	302.223
FALSE	High	Master Protein	F7CVS4	EH domain containing 3 OS=Equus caballus OX=9796 GN=EHD3 PE=3 SV=1	477.277	1021.29	744.137			780.469	586.872	1105.69				871.529	476.414	874.101				850.534	High	High	High	High	High	High	High	High	High	High	TMT6plex [K124; K323; K326]
FALSE	High	Master Protein	F6T3Y8	Actin, cytoplasmic 1 OS=Equus caballus OX=9796 GN=ACTB PE=3 SV=1	10098.6	12522.2										5042.45	5004.89

## Sheet: Graphs
Based on Abundances
Conditions	ALP	MEAN	FABP5	MEAN	RUNX2	MEAN
SM	1815.39	768.466	15857.3	9057.65	6293.27	6467.72
SM	490.007		3673.01		6569.17
SM	0		7642.6		6540.74
AD	2135.42	2308.46	44865.2	47886.5	12085	12360.2
AD	2706.61		41953.3		11975.9
AD	2083.34		56841.1		13019.8
OM	6916.03	6394.46	24968.4	17347.1	13535.3	12312.8
OM	6745.84		11655.6		11016.9
OM	5521.52		15417.4		12386.3
	RUNX2	FABP5	ALP
SM	6467.72	9057.65	768.466
ADM	12360.2	47886.5	2308.46
OM	12312.8	17347.1	6394.46

## Sheet: Protien Fold change Target
	Alp	Ratio	Mean	TTest	Runx2	Ratio	Mean	TTEST	Fabp5	Ratio	Mean	TTEST	Cd44	Ratio	Mean	Ttest
SM	1815.39	2.36236	1		6293.27	0.973026	1		15857.3	1.75071	1		79886	0.611999	1
SM	490.007	0.637643			6569.17	1.01569			3673.01	0.405514			152882	1.17121
SM	0	0			6540.74	1.01129			7642.6	0.843773			158831	1.21679
AD	2135.42	2.77881	3.00398	0.0560878	12085	1.86851	1.91107	6.70963e-05	44865.2	4.95329	5.28686	0.00258755	92410.6	0.707949	0.739018	0.282268
AD	2706.61	3.52209			11975.9	1.85164			41953.3	4.63181			116216	0.890316
AD	2083.34	2.71104			13019.8	2.01304			56841.1	6.27548			80772.3	0.618788
Untreated Ave:	768.466				6467.72				9057.65				130533
SM	1815.39	2.36236	1		6293.27	0.973026	1		15857.3	1.75071	1		79886	0.611999	1
SM	490.007	0.637643			6569.17	1.01569			3673.01	0.405514			152882	1.17121
SM	0	0			6540.74	1.01129			7642.6	0.843773			158831	1.21679
OM	6916.03	8.99979	8.32107	0.00128538	13535.3	2.09275	1.90373	0.00134161	24968.4	2.75661	1.91519	0.195891	116246	0.890552	0.77549	0.367711
OM	6745.84	8.77832			11016.9	1.70336			11655.6	1.28682			73682.4	0.564473
OM	5521.52	7.18512			12386.3	1.9151			15417.4	1.70214			113752	0.871446
	Cd44	Runx2	Fabp5	Alp
SM	1	1	1	1
ADM	0.739018	1.91107	5.28686	3.00398
OM	0.77549	1.90373	1.91519	8.32107

## Sheet: Protein Fold Change Reference
	Ppp6r1	Ratio	Mean	TTest	Epha2	Ratio	Mean	TTEST	β-actin	Ratio	Mean	TTEST	Ccdc97	Ratio	Mean	TTEST	Ehd3	Ratio	Mean	TTEST
SM	325.304	0.751751	1		5088.92	1.988	1		10098.6	1.33929	1		599.493	0.743229	1		477.277	0.638439	1
SM	396.449	0.91616			331.233	0.129397			12522.2	1.66071			978.649	1.21329			1021.29	1.36615
SM	576.433	1.33209			2259.32	0.882607			0	0			841.677	1.04348			744.137	0.99541
AD	453.884	1.04889	0.977398	0.907212	4228.53	1.65189	0.996787	0.996592	5042.45	0.668736	0.444164	0.37319	923.613	1.14506	1.01146	0.949732	871.529	1.16582	0.990788	0.97484
AD	373.442	0.862994			3124.04	1.22041			5004.89	0.663755			655.149	0.81223			476.414	0.637285
AD	441.518	1.02031			302.223	0.118064			0	0			868.794	1.0771			874.101	1.16926
Untreated Ave:	432.729				2559.82				7540.27				806.606				747.568
SM	325.304	0.751751	1		5088.92	1.988	1		10098.6	1.33929	1		599.493	0.743229	1		477.277	0.638439	1
SM	396.449	0.91616			331.233	0.129397			12522.2	1.66071			978.649	1.21329			1021.29	1.36615
SM	576.433	1.33209			2259.32	0.882607			0	0			841.677	1.04348			744.137	0.99541
OM	446.353	1.03148	1.06424	0.749397	2034.36	0.794728	1.45066	0.522449		0	0	0.120662	693.392	0.859642	0.802294	0.269874	780.469	1.04401	1.1027	0.742614
OM	521.36	1.20482			5104.97	1.99427				0			533.844	0.661839			586.872	0.785041
OM	413.869	0.956417			4000.98	1.56299				0			714.17	0.8854			1105.69	1.47905
	Ppp6r1	Ccdc97	β-actin	Epha2	Ehd3
SM	1	1	1	1	1
ADM	0.977398	1.01146	0.444164	0.996787	0.990788
OM	1.06424	0.802294	0	1.45066	1.1027
